# Supplementary material for: Torsional phacoemulsification: A pilot study to revise the “harm scale” evaluating the endothelial damage and the visual acuity after cataract surgery
Source: PLoS One. 2017 Oct 26;12(10):e0186975. doi: 10.1371/journal.pone.0186975 (PMC5658130; doi:10.1371/journal.pone.0186975)
Supplement: S1 File — (XLSX) [file pone.0186975.s001.xlsx]

## Sheet: Foglio1
PATIENTS	HARM scale	ECDpre	ECDpost	CDE#1	CDE#2	ECL%	BCVApre	BVCApost
1	4	2998	2585	11.7	18.47	13.8	43	80
2	3	2100	1897	9.2	14.24	9.7	42	87
3	3	2480	1978	7.59	12.27	20.2	50	85
4	5	2672	2005	17.38	21.38	25	55	82
5	5	2328	1693	17.45	22.9	27.3	36	85
6	4	1651	1183	9.57	15.77	28.3	53	83
7	2	2571	2301	7.62	9.95	10.5	46	89
8	4	2949	2545	12.15	19.31	13.7	49	82
9	2	2705	2449	6.81	8.68	9.5	51	88
10	5	2276	1472	14.41	21.96	35.3	20	83
11	2	2843	2441	5.57	10.89	14.1	65	90
12	2	2500	2237	4.71	9.51	10.5	55	88
13	3	2784	2301	7.19	17.13	17.3	35	81
14	2	2589	2444	4.51	10.17	5.6	68	90
15	4	1618	1390	6.25	18.33	14.1	27	82
16	5	2445	1863	23.65	42.02	23.8	10	77
17	4	2561	2033	9.8	17.53	20.6	40	83
18	5	2575	2041	33.02	55.36	20.7	61	84
19	5	2564	1703	13.22	24.18	33.6	54	83
20	3	2583	1948	9.41	12.54	24.6	54	81
21	5	2830	2204	20.17	55.35	22.1	27	83
22	5	2754	1904	33.25	45.3	30.9	10	78
23	3	2720	2404	4.74	14.78	11.6	25	89
24	2	2353	2129	2.54	7.77	9.5	39	88
25	4	2724	2231	12.7	17.4	18.1	48	87
26	4	2598	1997	11.5	16.56	23.1	42	81
27	3	2697	2347	7.51	15.71	13	60	82
28	5	2571	1890	12.85	25.77	26.5	51	82
29	3	2949	2724	7.49	15.9	7.6	54	86
30	5	2520	1548	24.8	39.29	38.6	23	84
31	3	2602	2192	6.25	11.4	15.8	39	83
32	2	2702	2499	2.44	8.96	7.5	55	87
33	5	2485	1801	18.03	22.98	27.5	65	82
34	1	2695	2487	1.15	6.83	7.7	65	90
35	2	2020	1763	5.34	8.96	12.7	55	87
36	2	2407	2385	5.57	11.3	0.9	18	88
37	2	2747	2545	4.15	10.48	7.4	62	89
38	5	2538	1789	11.81	22.07	29.5	45	84
39	5	1626	1245	11.57	26.45	23.4	60	81
40	3	2873	2361	6.93	12.11	17.8	63	82
41	3	3233	2708	7.19	13.51	16.2	31	83
42	5	2645	1908	10.07	24.47	27.9	57	78
43	5	2958	1998	15.1	25.53	32.5	53	79
44	5	2341	1832	13.23	30.23	21.7	75	84
45	5	2985	2124	14.78	29.11	28.8	27	78
46	1	2325	2278	1.15	6.83	2	45	90
47	2	1915	1824	4.34	6.81	4.8	75	90
48	2	2840	2671	2.28	9.48	6	76	88
49	1	3305	3098	2.51	8.31	6.3	70	89
50	2	2262	2109	3.87	10.39	6.8	81	90
